# Supplementary material for: Nutritive and Phytochemical Composition of Aromatic Microgreen Herbs and Spices Belonging to the Apiaceae Family
Source: Plants (Basel). 2022 Nov 11;11(22):3057. doi: 10.3390/plants11223057 (PMC9695664; doi:10.3390/plants11223057)
Supplement: Supplementary file 1 [file plants-11-03057-s001.zip]

Archive with 1 entries (1 files):
- plants-2013214-supplementary.pdf
